# Supplementary material for: Blood-feeding, susceptibility to infection with Schmallenberg virus and phylogenetics of Culicoides (Diptera: Ceratopogonidae) from the United Kingdom
Source: Parasit Vectors. 2018 Feb 27;11:116. doi: 10.1186/s13071-018-2650-x (PMC6389053; doi:10.1186/s13071-018-2650-x)
Supplement: Supplementary file 2 — Blood-feeding data for UK Culicoides exposed to membrane types. Number of Culicoides of each physiological state recorded following exposure to blood-feeding apparatus. (XLSX 21 kb) [file 13071_2018_2650_MOESM2_ESM.xlsx]

## Sheet: Sheet1
Date	Treatment	C. obsoletus complex				C. obsoletus	C. scoticus	C. dewulfi					C. chiopterus					C. pulicaris					C. punctatus					C. impunctatus					C. achrayi					C. festivipennis					Other Species
		Unpigmented	Pigmented	Blood-fed	Gravid	Male	Male	Unpigmented	Pigmented	Blood-fed	Gravid	Male	Unpigmented	Pigmented	Blood-fed	Gravid	Male	Unpigmented	Pigmented	Blood-fed	Gravid	Male	Unpigmented	Pigmented	Blood-fed	Gravid	Male	Unpigmented	Pigmented	Blood-fed	Gravid	Male	Unpigmented	Pigmented	Blood-fed	Gravid	Male	Unpigmented	Pigmented	Blood-fed	Gravid	Male	Unpigmented	Pigmented	Blood-fed	Gravid	Male
2012-08-04	chick skin	24	12	5	6	0	0	0	0	0	0	0	0	0	0	0	0	0	0	0	0	0	0	0	0	0	0	0	0	0	0	0	1	1	0	0	0	2	0	0	2	0	0	0	0	1	0
2012-08-04	chick skin	25	24	7	6	0	0	0	0	0	0	0	0	0	0	0	0	4	3	0	0	0	0	0	0	1	0	0	1	0	0	0	11	14	3	0	0	0	0	0	0	0	0	0	0	0	0
2012-08-04	chick skin	20	10	4	7	0	0	0	0	0	0	0	0	0	0	0	0	0	0	0	0	0	1	0	0	0	0	0	0	0	0	0	5	4	0	3	0	1	0	0	2	0	0	1	0	1	0
2012-08-04	chick skin	12	3	2	2	0	0	0	0	0	0	0	0	0	0	0	0	1	0	0	0	0	0	1	0	0	0	0	0	0	0	0	0	1	0	0	0	1	0	0	1	0	0	0	0	0	0
2012-08-06	chick skin	104	46	1	12	0	0	0	0	0	2	0	1	0	0	0	0	1	2	0	0	0	0	0	0	3	0	0	0	0	0	0	1	1	0	0	0	0	0	0	1	0	0	0	0	0	0
2012-08-06	chick skin	26	5	0	1	0	0	0	0	0	0	0	0	0	0	0	0	0	0	0	1	0	0	0	0	0	0	0	0	0	0	0	2	0	0	0	0	0	0	0	1	1	0	0	0	0	0
2012-08-07	chick skin	45	21	6	4	4	0	2	0	0	2	1	0	0	0	0	0	1	0	0	2	0	0	0	0	1	0	0	0	0	0	0	1	1	1	0	0	0	0	0	1	0	0	0	0	0	0
2012-08-07	chick skin	17	9	3	1	4	0	0	0	0	0	0	0	0	0	0	0	2	0	1	1	0	0	1	0	0	0	0	0	0	0	0	1	0	0	0	0	0	0	0	0	0	0	0	0	0	0
2012-08-10	chick skin	45	36	14	15	0	1	3	1	2	1	0	0	0	0	0	0	4	1	0	1	0	0	0	0	0	0	0	0	0	0	0	2	4	2	1	0	0	0	0	2	0	0	0	0	0	0
2012-08-10	chick skin	35	25	3	16	0	0	0	0	0	0	0	0	0	0	0	0	0	2	0	1	0	0	3	0	3	0	0	0	0	0	0	5	5	1	4	0	1	0	3	21	0	0	0	0	2	0
2012-08-14	chick skin	32	21	0	3	1	0	2	1	0	0	0	0	0	0	0	0	0	1	0	0	0	0	1	0	3	0	0	0	0	0	0	1	1	0	1	0	1	1	0	1	0	0	0	0	0	0
2012-08-14	chick skin	5	3	0	1	0	0	0	0	0	0	0	0	0	0	0	0	1	0	0	1	0	1	1	0	1	0	0	0	0	0	0	0	0	0	0	0	0	0	1	1	0	0	0	0	0	0
2012-08-17	chick skin	127	121	16	13	0	0	3	1	0	2	0	0	0	0	0	0	2	3	0	2	0	0	4	0	5	0	0	0	0	0	0	2	4	0	12	0	0	0	0	68	0	0	0	0	6	0
2012-08-17	chick skin	38	48	16	5	1	0	2	0	0	0	0	0	0	0	0	0	0	1	0	0	0	0	5	0	0	0	0	1	0	0	0	0	0	0	4	0	0	0	0	64	0	0	0	1	11	0
2012-08-21	chick skin	50	33	4	1	1	1	0	0	0	0	0	0	0	0	0	0	0	0	0	3	0	0	0	0	0	0	0	0	0	0	0	1	3	0	3	0	1	0	0	34	0	0	0	0	1	0
2012-08-24	chick skin	60	28	2	8	11	1	4	0	0	1	0	0	0	0	0	0	0	1	0	1	0	0	2	0	0	0	0	0	0	0	0	1	1	0	1	0	0	0	0	4	0	0	0	0	0	0
2012-08-24	chick skin	44	9	1	4	6	1	3	0	0	1	0	0	0	0	0	0	0	0	0	3	0	3	0	0	1	0	0	0	0	0	0	1	0	0	1	0	0	0	0	7	0	0	1	0	0	0
2012-08-24	chick skin	71	46	20	4	6	3	2	1	0	1	0	0	0	0	0	0	3	0	0	1	1	8	6	0	2	0	0	0	0	0	0	2	1	0	2	0	1	0	0	5	1	1	0	0	4	0
2012-08-04	Collagen	29	13	0	4	0	0	1	0	0	0	0	0	0	0	0	0	1	0	0	0	0	0	0	0	0	0	0	0	0	0	0	1	1	0	0	0	0	0	0	0	0	0	0	0	0	0
2012-08-04	Collagen	30	11	0	3	0	0	0	0	0	0	0	0	0	0	0	0	0	1	0	1	0	0	0	0	0	0	0	0	0	0	0	0	0	0	0	0	0	0	0	0	0	0	0	0	0	0
2012-08-04	Collagen	27	12	0	8	1	0	0	0	0	0	0	0	0	0	0	0	0	0	0	0	0	0	0	0	0	0	0	0	0	0	0	0	0	0	0	0	0	0	0	1	0	0	0	0	0	0
2012-08-04	Collagen	40	25	0	4	0	0	0	0	0	0	0	0	0	0	0	0	3	0	0	1	0	0	0	0	0	0	0	0	0	0	0	3	6	0	1	0	0	0	0	0	0	0	0	0	0	0
2012-08-06	Collagen	17	4	0	0	0	0	1	0	0	2	0	0	0	0	0	0	0	0	0	1	0	0	1	0	2	0	0	0	0	0	0	3	7	0	0	0	0	0	0	0	0	0	0	0	0	0
2012-08-06	Collagen	84	50	0	3	1	1	3	0	0	3	1	0	0	0	0	0	1	0	0	1	0	0	0	0	0	0	0	0	0	0	0	0	3	0	1	0	0	0	0	0	0	0	0	0	0	0
2012-08-07	Collagen	104	68	0	7	3	1	10	6	0	4	0	0	0	0	0	0	0	1	0	0	1	0	0	0	0	0	0	0	0	0	0	2	4	0	0	0	0	0	0	0	0	0	0	0	0	0
2012-08-07	Collagen	62	36	0	3	5	0	5	2	0	0	0	0	0	0	0	0	0	0	0	1	0	0	0	0	0	0	0	0	0	0	0	2	5	0	0	2	0	0	0	1	0	0	0	0	0	0
2012-08-10	Collagen	16	17	0	5	1	0	0	1	0	0	0	0	0	0	0	0	0	0	0	1	0	0	1	0	1	0	0	0	0	0	0	3	6	0	1	0	3	0	0	19	0	0	0	0	2	0
2012-08-10	Collagen	32	27	0	19	1	0	2	1	0	0	0	0	0	0	0	0	0	0	0	0	0	0	0	0	0	0	0	0	0	0	0	14	13	0	1	0	0	0	0	3	0	0	0	0	0	0
2012-08-14	Collagen	30	12	0	1	1	4	0	0	0	0	0	0	0	0	0	0	0	0	0	0	0	1	0	0	2	0	0	0	0	0	0	1	0	0	3	0	0	0	0	17	1	0	0	0	0	0
2012-08-14	Collagen	154	102	0	10	0	0	6	2	0	0	0	0	0	0	0	0	2	2	0	0	0	2	2	0	3	0	1	0	0	0	0	2	0	0	6	0	0	0	0	10	0	0	0	0	4	0
2012-08-17	Collagen	36	32	0	6	0	0	3	3	0	0	0	0	0	0	0	0	0	0	0	0	0	0	0	0	0	0	0	0	0	0	0	2	3	0	0	0	1	0	0	42	0	0	0	0	5	0
2012-08-17	Collagen	22	21	0	6	0	0	1	0	0	1	0	0	0	0	0	0	0	1	0	1	0	0	1	0	2	0	0	0	0	0	0	2	2	0	3	0	0	0	0	2	0	0	0	0	2	0
2012-08-21	Collagen	34	18	0	2	1	1	0	0	0	0	0	0	0	0	0	0	1	3	0	0	0	2	1	0	6	0	0	0	0	0	0	0	0	0	2	0	0	0	0	56	0	0	0	0	5	0
2012-08-24	Collagen	36	1	0	4	6	1	1	0	0	0	1	0	0	0	0	0	0	0	0	1	0	1	0	0	0	0	0	0	0	0	0	0	0	0	1	0	1	0	0	2	0	0	0	0	0	0
2012-08-24	Collagen	50	27	0	6	3	0	0	0	0	0	0	0	0	0	0	0	0	4	0	0	0	4	2	0	0	0	0	0	0	0	0	1	0	0	2	0	0	0	0	5	0	0	0	0	2	0
2012-08-24	Collagen	39	13	0	1	2	0	0	2	0	0	0	0	0	0	0	0	1	1	0	0	0	1	0	0	1	0	0	0	0	0	0	1	0	0	1	0	1	0	0	12	2	0	0	0	1	0
2012-08-04	Parafilm	40	18	2	11	1	0	0	0	0	3	0	0	0	0	1	0	1	2	0	0	0	0	0	0	0	0	0	0	0	0	0	0	6	0	0	0	0	0	0	0	0	0	0	0	0	0
2012-08-04	Parafilm	193	154	1	26	0	0	5	2	0	2	0	0	0	0	0	0	6	4	0	0	0	0	0	1	2	0	0	0	0	0	0	3	4	0	2	0	0	0	0	2	0	0	0	0	0	0
2012-08-04	Parafilm	46	23	2	11	0	1	0	1	0	0	0	0	1	0	0	0	1	0	0	1	0	0	0	0	1	0	0	0	0	0	0	5	6	1	0	0	0	0	0	2	0	0	0	0	0	0
2012-08-04	Parafilm	51	33	1	5	0	0	0	1	0	5	0	0	0	0	0	0	3	1	0	0	0	0	0	0	1	0	0	0	0	0	0	2	2	0	0	0	0	0	0	0	0	0	0	0	1	0
2012-08-06	Parafilm	87	43	5	18	5	1	3	1	0	0	0	0	0	0	0	0	0	0	0	1	0	0	1	0	0	0	0	0	0	0	0	9	8	0	1	0	0	0	0	1	0	0	0	0	0	0
2012-08-06	Parafilm	62	27	5	6	2	0	3	0	0	1	0	0	0	0	0	0	0	0	0	0	0	0	0	0	0	0	0	0	0	0	0	2	0	0	0	0	0	0	0	0	0	0	0	0	0	0
2012-08-07	Parafilm	37	13	2	0	3	0	2	0	0	0	0	0	0	0	0	0	0	0	0	0	0	0	0	0	0	0	0	0	0	0	0	2	1	1	0	0	1	0	0	0	0	0	0	0	0	0
2012-08-07	Parafilm	52	23	5	0	1	1	6	3	0	0	1	0	0	0	0	0	1	0	0	0	0	0	0	0	0	0	0	0	0	0	0	0	0	0	0	0	0	0	0	0	0	0	0	0	0	0
2012-08-10	Parafilm	9	7	0	3	0	0	0	0	0	0	1	0	0	0	0	0	0	1	0	0	0	0	0	0	0	0	0	0	0	0	0	9	8	0	1	0	1	0	0	0	0	0	0	0	0	0
2012-08-10	Parafilm	7	2	0	1	0	1	0	0	0	0	0	0	0	0	0	0	0	0	0	0	0	0	0	0	0	0	0	0	0	0	0	2	5	0	1	0	0	0	0	0	0	0	0	0	0	0
2012-08-14	Parafilm	37	36	10	3	0	1	0	2	0	0	0	0	0	0	0	0	3	0	0	0	0	0	1	0	3	0	0	0	0	0	0	0	1	0	0	0	0	0	0	11	0	0	0	0	0	0
2012-08-14	Parafilm	52	23	4	2	0	0	0	0	0	0	0	0	0	0	0	0	2	2	0	0	0	1	1	0	4	0	0	0	0	0	0	1	0	0	1	0	0	0	0	28	0	0	0	0	4	0
2012-08-17	Parafilm	4	2	2	0	0	0	1	0	0	0	0	0	0	0	0	0	0	0	0	0	0	0	0	0	2	0	0	0	0	0	0	1	0	0	1	0	0	0	0	1	0	0	0	0	0	0
2012-08-17	Parafilm	12	1	6	0	0	0	0	0	0	0	0	0	0	0	0	0	0	0	0	0	0	0	0	0	0	0	0	0	0	0	0	0	0	0	0	0	0	0	0	6	0	0	0	0	0	0
2012-08-21	Parafilm	24	7	0	2	2	0	0	1	0	0	0	0	0	0	0	0	0	1	0	1	0	0	0	0	0	0	0	0	0	0	0	2	1	0	0	0	1	0	0	21	0	0	0	0	0	0
2012-08-24	Parafilm	109	69	9	10	3	2	5	1	0	0	0	0	0	0	0	0	4	3	0	0	1	4	5	0	1	0	0	0	0	0	0	0	0	0	1	0	0	0	0	5	0	0	0	0	0	0
2012-08-24	Parafilm	78	11	3	2	4	1	4	1	0	0	0	0	0	0	0	0	1	0	0	0	0	2	2	1	1	1	0	1	0	0	0	0	0	0	1	0	1	19	0	0	1	0	0	0	0	0
2012-08-24	Parafilm	57	35	14	3	3	1	2	0	0	0	0	0	0	0	0	1	2	2	0	0	0	7	2	1	0	0	0	0	0	0	0	1	0	0	1	0	1	0	0	25	1	0	0	0	4	0
